# Supplementary material for: The Hippo signaling pathway: a potential therapeutic target is reversed by a Chinese patent drug in rats with diabetic retinopathy
Source: BMC Complement Altern Med. 2017 Apr 4;17:187. doi: 10.1186/s12906-017-1678-3 (PMC5379696; doi:10.1186/s12906-017-1678-3)
Supplement: Additional file 1: — Data of the expreiment. (XLS 39 kb) [file 12906_2017_1678_MOESM1_ESM.xls]

## Sheet: Blood glucose 
	4w		4w	8w	12w	16w	20w
Normal	4.5	normal	4.36	4.26	2.92	5.06	3.8	mean
	4.2		0.650385	0.650385	1.75414	0.343511	0.509902	SD
	4.5		5	5	5	5	11	n
	3.4	diabetic	19.3211	22.6632	24.4789	21.5526	18.168	mean
	5.2		1.84484	3.08822	3.4508	6.96952	6.17803	SD
Diabetic	21.1		20	20	20	20	25	n
	15.9
	18.7
	17			20w	24w	28w	32w
	19.2	normal	mean	3.8	4.47273	4.72727	5.04545
	20.1		SD	0.509902	0.355221	0.360807	0.888103
	21.3		n	11	11	11	11
	21.6	diabetic	mean	17.8588	21.3706	22.0294	24.5235
	19.2		SD	6.66587	3.42048	4.96346	3.5659
	19.4		n	17	17	17	17
	22	XST	mean	18.825	20.875	25.725	23.2625
	20.5		SD	5.34543	3.32082	3.90009	3.208
	18.7		n	8	8	8	8
	22.3
	20.3
	17.9
	17.4
	17.3
	17.2
	18.2
average	4.36
SD	0.650385
average	19.3211
SD	1.84484
sample size	5
	20
	20w
Norma	3.6
	3.7
	3.4
	3.7
	3.4
	4.8
	3.6
	3.7
	3.7
	3.4
	4.8
Diabetic	25.6
	25.3
	23.7
	23.6
	21.4
	20.8
	18.7
	18.6
	16.6
	16.6
	14.4
	14.1
	9.2
	5.6
	3.8
	24.4
	21.2
	24
	22.6
	21.4
	19.4
	17.8
	17.2
	6.9
	21.3

## Sheet: body weight
time-week	normal			diabetic
	mean	SD	n	mean	SD	n
0	324.4	9.581	5	331.75	19.939	20
4	410	23	5	292	23	20
8	497.4	63.76	5	252.85	39.044	20
12	549.6	69.816	5	240.55	55.058	20
16	555.8	45.207	5	212	38.051	20
20	619.727	79.84	11	225	52	25
time-week	normal			diabetic			XST
	mean	SD	n	mean	SD	n	mean	SD	n
20	619.727	79.84	11	220.059	50.9245	17	235.875	56.552	8
24	651.636	86.2534	11	246.235	42.731	17	263.875	60.177	8
28	651.909	85.3715	11	245.176	48.3338	17	270.25	60.256	8
32	663.818	89.5654	11	249.294	47.1113	17	278.5	65.6419	8

## Sheet: colour doppler
	normal			diabetic			XST
	mean	SD	n	mean	SD	n	mean	SD	n
PSV	125.612	15.879	8	62.3005	5.85021	10	75.3298	7.77526	6
EDV	69.1253	11.9196	8	28.5449	6.06999	10	40.3495	6.41771	6
MV	93.8609	13.1265	8	42.3964	5.38734	10	56.7502	7.17344	6
PI	0.6073	0.06399	8	0.8461	0.14354	8	0.6227	0.07945	6
RI	0.4521	0.03705	8	0.5436	0.07504	10	0.4667	0.03954	6

## Sheet: digest
	ratio of e/p			acellular capillary
	mean	SD	n	mean	SD	n
Normal	1.374	0.08081	5	4	3.65148	5
Diabetic	2.46	0.24819	5	16	3.65148	5
XST	1.978	0.07981	5	8	2.98142	5

## Sheet: wb
TEAD		mean	SD	n
	Normal	1.00586	0.00527213	3
	Diabetic	2.33146	0.0639521	3
	XST	1.98275	0.029877	3
		mean	SD	n
taz/actin	Normal	1.0054	0.00446	4
	Diabetic	1.8982	0.31315	4
	XST	1.311	0.45769	4
		mean	SD	n
lats/actin	Normal	1.0032	0.00623	3
	Diabetic	1.3134	0.07697	3
	XST	0.9291	0.11087	3
		mean	SD	n
vegf/actin	Normal	1.02569	0.594135	4
	Diabetic	2.64777	0.604067	4
	XST	0.908392	0.202324	4
		mean	SD	n
perk/erk	Normal	1.0013	0.00182	3
	Diabetic	1.1353	0.00962	3
	XST	1.0407	0.13236	3
